# Supplementary material for: Collected mass spectrometry data on monoterpene indole alkaloids from natural product chemistry research
Source: Sci Data. 2019 Apr 3;6:15. doi: 10.1038/s41597-019-0028-3 (PMC6480975; doi:10.1038/s41597-019-0028-3)
Supplement: Supplementary file 1 — Download metadata file [file 41597_2019_28_MOESM1_ESM.zip]

Archive with 3 entries (3 files):
- a_Beniddir538B_assay.txt
- s_Beniddir538B_study.txt
- i_Investigation.txt
