# Supplementary material for: Collected mass spectrometry data on monoterpene indole alkaloids from natural product chemistry research
Source: Sci Data. 2019 Apr 3;6:15. doi: 10.1038/s41597-019-0028-3 (PMC6480975; doi:10.1038/s41597-019-0028-3)
Supplement: Supplementary file 1 — Download metadata file [file 41597_2019_28_MOESM1_ESM.zip › a_Beniddir538B_assay.txt]

Sample Name	Protocol REF	Parameter Value[instrument]	Parameter Value[manufacturer]	Assay Name	Raw Data File	Comment[Data Repository]	Comment[Data Record Accession]	Comment[Data Record URI]
10-hydroxygeissoschizol	Database constitution	Agilent 1260 Infinity HPLC coupled to an Agilent 6530 ESI-Q-TOF-MS	Agilent	10-hydroxygeissoschizol	10-hydroxygeissoschizol_50_70_30.mgf	MetaboLights	MTBLS142	http://identifiers.org/metabolights:MTBLS142
10-hydroxyusambarensine	Database constitution	Agilent 1260 Infinity HPLC coupled to an Agilent 6530 ESI-Q-TOF-MS	Agilent	10-hydroxyusambarensine	10-hydroxyusambarensine_50_70_30.mgf	MetaboLights	MTBLS142	http://identifiers.org/metabolights:MTBLS142
10-hydroxyusambarine	Database constitution	Agilent 1260 Infinity HPLC coupled to an Agilent 6530 ESI-Q-TOF-MS	Agilent	10-hydroxyusambarine	10-hydroxyusambarine_50_70_30.mgf	MetaboLights	MTBLS142	http://identifiers.org/metabolights:MTBLS142
11-hydroxyusambarine	Database constitution	Agilent 1260 Infinity HPLC coupled to an Agilent 6530 ESI-Q-TOF-MS	Agilent	11-hydroxyusambarine	11-hydroxyusambarine_50_70_30.mgf	MetaboLights	MTBLS142	http://identifiers.org/metabolights:MTBLS142
11-methoxyyohimbine	Database constitution	Agilent 1260 Infinity HPLC coupled to an Agilent 6530 ESI-Q-TOF-MS	Agilent	11-methoxyyohimbine	11-methoxyyohimbine_50_70_30.mgf	MetaboLights	MTBLS142	http://identifiers.org/metabolights:MTBLS142
14,15-dehydrovincamine	Database constitution	Agilent 1260 Infinity HPLC coupled to an Agilent 6530 ESI-Q-TOF-MS	Agilent	14,15-dehydrovincamine	14,15-dehydrovincamine_50_70_30.mgf	MetaboLights	MTBLS142	http://identifiers.org/metabolights:MTBLS142
18,19-dihydrousambarine	Database constitution	Agilent 1260 Infinity HPLC coupled to an Agilent 6530 ESI-Q-TOF-MS	Agilent	18,19-dihydrousambarine	18,19-dihydrousambarine_50_70_30.mgf	MetaboLights	MTBLS142	http://identifiers.org/metabolights:MTBLS142
18-hydroxyisosungucine	Database constitution	Agilent 1260 Infinity HPLC coupled to an Agilent 6530 ESI-Q-TOF-MS	Agilent	18-hydroxyisosungucine	18-hydroxyisosungucine_50_70_30.mgf	MetaboLights	MTBLS142	http://identifiers.org/metabolights:MTBLS142
19,20-dehydroervatamine	Database constitution	Agilent 1260 Infinity HPLC coupled to an Agilent 6530 ESI-Q-TOF-MS	Agilent	19,20-dehydroervatamine	19,20-dehydroervatamine_50_70_30.mgf	MetaboLights	MTBLS142	http://identifiers.org/metabolights:MTBLS142
19,20-dihydrousambarensine	Database constitution	Agilent 1260 Infinity HPLC coupled to an Agilent 6530 ESI-Q-TOF-MS	Agilent	19,20-dihydrousambarensine	19,20-dihydrousambarensine_50_70_30.mgf	MetaboLights	MTBLS142	http://identifiers.org/metabolights:MTBLS142
19,20-epoxynovacine	Database constitution	Agilent 1260 Infinity HPLC coupled to an Agilent 6530 ESI-Q-TOF-MS	Agilent	19,20-epoxynovacine	19,20-epoxynovacine_50_70_30.mgf	MetaboLights	MTBLS142	http://identifiers.org/metabolights:MTBLS142
2,7-dihydroxyapogeissoschizine	Database constitution	Agilent 1260 Infinity HPLC coupled to an Agilent 6530 ESI-Q-TOF-MS	Agilent	2,7-dihydroxyapogeissoschizine	2,7-dihydroxyapogeissoschizine_50_70_30.mgf	MetaboLights	MTBLS142	http://identifiers.org/metabolights:MTBLS142
20_episerpentinine	Database constitution	Agilent 1260 Infinity HPLC coupled to an Agilent 6530 ESI-Q-TOF-MS	Agilent	20_episerpentinine	20-episerpentinine_50_70_30.mgf	MetaboLights	MTBLS142	http://identifiers.org/metabolights:MTBLS142
3_4_5_6_tetradehydrogeissoschizol	Database constitution	Agilent 1260 Infinity HPLC coupled to an Agilent 6530 ESI-Q-TOF-MS	Agilent	3_4_5_6_tetradehydrogeissoschizol	3,4,5,6-tetradehydrogeissoschizol_50_70_30.mgf	MetaboLights	MTBLS142	http://identifiers.org/metabolights:MTBLS142
3_4_5_6_tetradehydrogeissospermine	Database constitution	Agilent 1260 Infinity HPLC coupled to an Agilent 6530 ESI-Q-TOF-MS	Agilent	3_4_5_6_tetradehydrogeissospermine	3_4_5_6_tetradehydrogeissospermine_50_70_30.mgf	MetaboLights	MTBLS142	http://identifiers.org/metabolights:MTBLS142
3_4_5_6_tetradehydrolongicaudatine_Y	Database constitution	Agilent 1260 Infinity HPLC coupled to an Agilent 6530 ESI-Q-TOF-MS	Agilent	3_4_5_6_tetradehydrolongicaudatine_Y	3',4',5',6'-tetradehydrolongicaudatine Y_50_70_30.mgf	MetaboLights	MTBLS142	http://identifiers.org/metabolights:MTBLS142
3_oxotabernaelegantine_B	Database constitution	Agilent 1260 Infinity HPLC coupled to an Agilent 6530 ESI-Q-TOF-MS	Agilent	3_oxotabernaelegantine_B	3'-oxobernaelegantine B_50_70_30.mgf	MetaboLights	MTBLS142	http://identifiers.org/metabolights:MTBLS142
3-epimeloscine	Database constitution	Agilent 1260 Infinity HPLC coupled to an Agilent 6530 ESI-Q-TOF-MS	Agilent	3-epimeloscine	3-epimeloscine_50_70_30.mgf	MetaboLights	MTBLS142	http://identifiers.org/metabolights:MTBLS142
3-R,S-hydroxytabernaelegantine A	Database constitution	Agilent 1260 Infinity HPLC coupled to an Agilent 6530 ESI-Q-TOF-MS	Agilent	3-R,S-hydroxytabernaelegantine A	3-R,S-hydroxytabernaelegantine A_50_70_30.mgf	MetaboLights	MTBLS142	http://identifiers.org/metabolights:MTBLS142
6,7-dihydroflavopereirine	Database constitution	Agilent 1260 Infinity HPLC coupled to an Agilent 6530 ESI-Q-TOF-MS	Agilent	6,7-dihydroflavopereirine	6,7-dihydroflavopereirine_50_70_30.mgf	MetaboLights	MTBLS142	http://identifiers.org/metabolights:MTBLS142
Acetyl-splendoline	Database constitution	Agilent 1260 Infinity HPLC coupled to an Agilent 6530 ESI-Q-TOF-MS	Agilent	Acetyl-splendoline	Acetyl-splendoline_50_70_30.mgf	MetaboLights	MTBLS142	http://identifiers.org/metabolights:MTBLS142
Ajmaline	Database constitution	Agilent 1260 Infinity HPLC coupled to an Agilent 6530 ESI-Q-TOF-MS	Agilent	Ajmaline	Ajmaline_50_70_30.mgf	MetaboLights	MTBLS142	http://identifiers.org/metabolights:MTBLS142
Akagerine	Database constitution	Agilent 1260 Infinity HPLC coupled to an Agilent 6530 ESI-Q-TOF-MS	Agilent	Akagerine	Akagerine_50_70_30.mgf	MetaboLights	MTBLS142	http://identifiers.org/metabolights:MTBLS142
Akuammicine	Database constitution	Agilent 1260 Infinity HPLC coupled to an Agilent 6530 ESI-Q-TOF-MS	Agilent	Akuammicine	Akuammicine_50_70_30.mgf	MetaboLights	MTBLS142	http://identifiers.org/metabolights:MTBLS142
Akuammidine	Database constitution	Agilent 1260 Infinity HPLC coupled to an Agilent 6530 ESI-Q-TOF-MS	Agilent	Akuammidine	Akuammidine_50_70_30.mgf	MetaboLights	MTBLS142	http://identifiers.org/metabolights:MTBLS142
Akuammigine	Database constitution	Agilent 1260 Infinity HPLC coupled to an Agilent 6530 ESI-Q-TOF-MS	Agilent	Akuammigine	Akuammigine_50_70_30.mgf	MetaboLights	MTBLS142	http://identifiers.org/metabolights:MTBLS142
Akuammiline	Database constitution	Agilent 1260 Infinity HPLC coupled to an Agilent 6530 ESI-Q-TOF-MS	Agilent	Akuammiline	Akuammiline_50_70_30.mgf	MetaboLights	MTBLS142	http://identifiers.org/metabolights:MTBLS142
Akuammine	Database constitution	Agilent 1260 Infinity HPLC coupled to an Agilent 6530 ESI-Q-TOF-MS	Agilent	Akuammine	Akuammine_50_70_30.mgf	MetaboLights	MTBLS142	http://identifiers.org/metabolights:MTBLS142
Alloyohimbine	Database constitution	Agilent 1260 Infinity HPLC coupled to an Agilent 6530 ESI-Q-TOF-MS	Agilent	Alloyohimbine	Alloyohimbine_50_70_30.mgf	MetaboLights	MTBLS142	http://identifiers.org/metabolights:MTBLS142
Alpha-colubrine	Database constitution	Agilent 1260 Infinity HPLC coupled to an Agilent 6530 ESI-Q-TOF-MS	Agilent	Alpha-colubrine	Alpha-colubrine_50_70_30.mgf	MetaboLights	MTBLS142	http://identifiers.org/metabolights:MTBLS142
Alpha-methylyohimbine	Database constitution	Agilent 1260 Infinity HPLC coupled to an Agilent 6530 ESI-Q-TOF-MS	Agilent	Alpha-methylyohimbine	Alpha-methylyohimbine_50_70_30.mgf	MetaboLights	MTBLS142	http://identifiers.org/metabolights:MTBLS142
Angustine	Database constitution	Agilent 1260 Infinity HPLC coupled to an Agilent 6530 ESI-Q-TOF-MS	Agilent	Angustine	Angustine_50_70_30.mgf	MetaboLights	MTBLS142	http://identifiers.org/metabolights:MTBLS142
Antirhine	Database constitution	Agilent 1260 Infinity HPLC coupled to an Agilent 6530 ESI-Q-TOF-MS	Agilent	Antirhine	Antirhine_50_70_30.mgf	MetaboLights	MTBLS142	http://identifiers.org/metabolights:MTBLS142
Apparicine	Database constitution	Agilent 1260 Infinity HPLC coupled to an Agilent 6530 ESI-Q-TOF-MS	Agilent	Apparicine	Apparicine_50_70_30.mgf	MetaboLights	MTBLS142	http://identifiers.org/metabolights:MTBLS142
Aspidofractinine	Database constitution	Agilent 1260 Infinity HPLC coupled to an Agilent 6530 ESI-Q-TOF-MS	Agilent	Aspidofractinine	Aspidofractinine_50_70_30.mgf	MetaboLights	MTBLS142	http://identifiers.org/metabolights:MTBLS142
Bipleiophylline	Database constitution	Agilent 1260 Infinity HPLC coupled to an Agilent 6530 ESI-Q-TOF-MS	Agilent	Bipleiophylline	Bipleiophylline_50_70_30.mgf	MetaboLights	MTBLS142	http://identifiers.org/metabolights:MTBLS142
Brucine	Database constitution	Agilent 1260 Infinity HPLC coupled to an Agilent 6530 ESI-Q-TOF-MS	Agilent	Brucine	Brucine_50_70_30.mgf	MetaboLights	MTBLS142	http://identifiers.org/metabolights:MTBLS142
Burnamine	Database constitution	Agilent 1260 Infinity HPLC coupled to an Agilent 6530 ESI-Q-TOF-MS	Agilent	Burnamine	Burnamine_50_70_30.mgf	MetaboLights	MTBLS142	http://identifiers.org/metabolights:MTBLS142
Cadambine	Database constitution	Agilent 1260 Infinity HPLC coupled to an Agilent 6530 ESI-Q-TOF-MS	Agilent	Cadambine	Cadambine_50_70_30.mgf	MetaboLights	MTBLS142	http://identifiers.org/metabolights:MTBLS142
Camptothecine	Database constitution	Agilent 1260 Infinity HPLC coupled to an Agilent 6530 ESI-Q-TOF-MS	Agilent	Camptothecine	Camptothecine_50_70_30.mgf	MetaboLights	MTBLS142	http://identifiers.org/metabolights:MTBLS142
Carapanaubine	Database constitution	Agilent 1260 Infinity HPLC coupled to an Agilent 6530 ESI-Q-TOF-MS	Agilent	Carapanaubine	Carapanaubine_50_70_30.mgf	MetaboLights	MTBLS142	http://identifiers.org/metabolights:MTBLS142
Catharanthine	Database constitution	Agilent 1260 Infinity HPLC coupled to an Agilent 6530 ESI-Q-TOF-MS	Agilent	Catharanthine	Catharanthine_50_70_30.mgf	MetaboLights	MTBLS142	http://identifiers.org/metabolights:MTBLS142
Ceridimine	Database constitution	Agilent 1260 Infinity HPLC coupled to an Agilent 6530 ESI-Q-TOF-MS	Agilent	Ceridimine	Ceridimine_50_70_30.mgf	MetaboLights	MTBLS142	http://identifiers.org/metabolights:MTBLS142
C-fluorocurarine	Database constitution	Agilent 1260 Infinity HPLC coupled to an Agilent 6530 ESI-Q-TOF-MS	Agilent	C-fluorocurarine	C-fluorocurarine_50_70_30.mgf	MetaboLights	MTBLS142	http://identifiers.org/metabolights:MTBLS142
Cinchonamine HCl	Database constitution	Agilent 1260 Infinity HPLC coupled to an Agilent 6530 ESI-Q-TOF-MS	Agilent	Cinchonamine HCl	Cinchonamine HCl_50_70_30.mgf	MetaboLights	MTBLS142	http://identifiers.org/metabolights:MTBLS142
C-mavacurine	Database constitution	Agilent 1260 Infinity HPLC coupled to an Agilent 6530 ESI-Q-TOF-MS	Agilent	C-mavacurine	C-mavacurine_50_70_30.mgf	MetaboLights	MTBLS142	http://identifiers.org/metabolights:MTBLS142
Condylocarpine N-oxyde	Database constitution	Agilent 1260 Infinity HPLC coupled to an Agilent 6530 ESI-Q-TOF-MS	Agilent	Condylocarpine N-oxyde	Condylocarpine N-oxide_50_70_30.mgf	MetaboLights	MTBLS142	http://identifiers.org/metabolights:MTBLS142
Conopharyngine	Database constitution	Agilent 1260 Infinity HPLC coupled to an Agilent 6530 ESI-Q-TOF-MS	Agilent	Conopharyngine	Conopharyngine_50_70_30.mgf	MetaboLights	MTBLS142	http://identifiers.org/metabolights:MTBLS142
Coronaridine	Database constitution	Agilent 1260 Infinity HPLC coupled to an Agilent 6530 ESI-Q-TOF-MS	Agilent	Coronaridine	Coronaridine_50_70_30.mgf	MetaboLights	MTBLS142	http://identifiers.org/metabolights:MTBLS142
Corynantheidal	Database constitution	Agilent 1260 Infinity HPLC coupled to an Agilent 6530 ESI-Q-TOF-MS	Agilent	Corynantheidal	Corynantheidal_50_70_30.mgf	MetaboLights	MTBLS142	http://identifiers.org/metabolights:MTBLS142
Corynantheidine	Database constitution	Agilent 1260 Infinity HPLC coupled to an Agilent 6530 ESI-Q-TOF-MS	Agilent	Corynantheidine	Corynantheidine_50_70_30.mgf	MetaboLights	MTBLS142	http://identifiers.org/metabolights:MTBLS142
Corynantheidol	Database constitution	Agilent 1260 Infinity HPLC coupled to an Agilent 6530 ESI-Q-TOF-MS	Agilent	Corynantheidol	Corynantheidol_50_70_30.mgf	MetaboLights	MTBLS142	http://identifiers.org/metabolights:MTBLS142
Corynantheine	Database constitution	Agilent 1260 Infinity HPLC coupled to an Agilent 6530 ESI-Q-TOF-MS	Agilent	Corynantheine	Corynantheine_50_70_30.mgf	MetaboLights	MTBLS142	http://identifiers.org/metabolights:MTBLS142
Corynantheol	Database constitution	Agilent 1260 Infinity HPLC coupled to an Agilent 6530 ESI-Q-TOF-MS	Agilent	Corynantheol	Corynantheol_50_70_30.mgf	MetaboLights	MTBLS142	http://identifiers.org/metabolights:MTBLS142
Corynanthine	Database constitution	Agilent 1260 Infinity HPLC coupled to an Agilent 6530 ESI-Q-TOF-MS	Agilent	Corynanthine	Corynanthine_50_70_30.mgf	MetaboLights	MTBLS142	http://identifiers.org/metabolights:MTBLS142
Criophylline	Database constitution	Agilent 1260 Infinity HPLC coupled to an Agilent 6530 ESI-Q-TOF-MS	Agilent	Criophylline	Criophylline_50_70_30.mgf	MetaboLights	MTBLS142	http://identifiers.org/metabolights:MTBLS142
Cymoside	Database constitution	Agilent 1260 Infinity HPLC coupled to an Agilent 6530 ESI-Q-TOF-MS	Agilent	Cymoside	Cymoside_50_70_30.mgf	MetaboLights	MTBLS142	http://identifiers.org/metabolights:MTBLS142
Desacetyl-isosplendine	Database constitution	Agilent 1260 Infinity HPLC coupled to an Agilent 6530 ESI-Q-TOF-MS	Agilent	Desacetyl-isosplendine	Desacetyl-isosplendine_50_70_30.mgf	MetaboLights	MTBLS142	http://identifiers.org/metabolights:MTBLS142
Desoxycabufiline	Database constitution	Agilent 1260 Infinity HPLC coupled to an Agilent 6530 ESI-Q-TOF-MS	Agilent	Desoxycabufiline	Desoxycabufiline_50_70_30.mgf	MetaboLights	MTBLS142	http://identifiers.org/metabolights:MTBLS142
Dregamine	Database constitution	Agilent 1260 Infinity HPLC coupled to an Agilent 6530 ESI-Q-TOF-MS	Agilent	Dregamine	Dregamine_50_70_30.mgf	MetaboLights	MTBLS142	http://identifiers.org/metabolights:MTBLS142
Echitamidine	Database constitution	Agilent 1260 Infinity HPLC coupled to an Agilent 6530 ESI-Q-TOF-MS	Agilent	Echitamidine	Echitamidine_50_70_30.mgf	MetaboLights	MTBLS142	http://identifiers.org/metabolights:MTBLS142
Echitamine	Database constitution	Agilent 1260 Infinity HPLC coupled to an Agilent 6530 ESI-Q-TOF-MS	Agilent	Echitamine	Echitamine_50_70_30.mgf	MetaboLights	MTBLS142	http://identifiers.org/metabolights:MTBLS142
Ervafoline	Database constitution	Agilent 1260 Infinity HPLC coupled to an Agilent 6530 ESI-Q-TOF-MS	Agilent	Ervafoline	Ervafoline_50_70_30.mgf	MetaboLights	MTBLS142	http://identifiers.org/metabolights:MTBLS142
Ervatamine	Database constitution	Agilent 1260 Infinity HPLC coupled to an Agilent 6530 ESI-Q-TOF-MS	Agilent	Ervatamine	Ervatamine_50_70_30.mgf	MetaboLights	MTBLS142	http://identifiers.org/metabolights:MTBLS142
Ervitsine	Database constitution	Agilent 1260 Infinity HPLC coupled to an Agilent 6530 ESI-Q-TOF-MS	Agilent	Ervitsine	Ervitsine_50_70_30.mgf	MetaboLights	MTBLS142	http://identifiers.org/metabolights:MTBLS142
Geissolaevine	Database constitution	Agilent 1260 Infinity HPLC coupled to an Agilent 6530 ESI-Q-TOF-MS	Agilent	Geissolaevine	Geissolaevine_50_70_30.mgf	MetaboLights	MTBLS142	http://identifiers.org/metabolights:MTBLS142
Geissolosimine	Database constitution	Agilent 1260 Infinity HPLC coupled to an Agilent 6530 ESI-Q-TOF-MS	Agilent	Geissolosimine	Geissolosimine_50_70_30.mgf	MetaboLights	MTBLS142	http://identifiers.org/metabolights:MTBLS142
Geissoschizine	Database constitution	Agilent 1260 Infinity HPLC coupled to an Agilent 6530 ESI-Q-TOF-MS	Agilent	Geissoschizine	Geissoschizine_50_70_30.mgf	MetaboLights	MTBLS142	http://identifiers.org/metabolights:MTBLS142
Geissoschizoline	Database constitution	Agilent 1260 Infinity HPLC coupled to an Agilent 6530 ESI-Q-TOF-MS	Agilent	Geissoschizoline	Geissoschizoline_50_70_30.mgf	MetaboLights	MTBLS142	http://identifiers.org/metabolights:MTBLS142
Geissospermine	Database constitution	Agilent 1260 Infinity HPLC coupled to an Agilent 6530 ESI-Q-TOF-MS	Agilent	Geissospermine	Geissospermine_50_70_30.mgf	MetaboLights	MTBLS142	http://identifiers.org/metabolights:MTBLS142
Gelsemicine	Database constitution	Agilent 1260 Infinity HPLC coupled to an Agilent 6530 ESI-Q-TOF-MS	Agilent	Gelsemicine	Gelsemicine_50_70_30.mgf	MetaboLights	MTBLS142	http://identifiers.org/metabolights:MTBLS142
Gelsemine	Database constitution	Agilent 1260 Infinity HPLC coupled to an Agilent 6530 ESI-Q-TOF-MS	Agilent	Gelsemine	Gelsemine_50_70_30.mgf	MetaboLights	MTBLS142	http://identifiers.org/metabolights:MTBLS142
Goniomedine A	Database constitution	Agilent 1260 Infinity HPLC coupled to an Agilent 6530 ESI-Q-TOF-MS	Agilent	Goniomedine A	Goniomedine A_50_70_30.mgf	MetaboLights	MTBLS142	http://identifiers.org/metabolights:MTBLS142
Goniomedine B	Database constitution	Agilent 1260 Infinity HPLC coupled to an Agilent 6530 ESI-Q-TOF-MS	Agilent	Goniomedine B	Goniomedine B_50_70_30.mgf	MetaboLights	MTBLS142	http://identifiers.org/metabolights:MTBLS142
Goniomedine_A_N_oxyde	Database constitution	Agilent 1260 Infinity HPLC coupled to an Agilent 6530 ESI-Q-TOF-MS	Agilent	Goniomedine_A_N_oxyde	Goniomedine_A_N_oxide_50_70_30.mgf	MetaboLights	MTBLS142	http://identifiers.org/metabolights:MTBLS142
Goniomedinone	Database constitution	Agilent 1260 Infinity HPLC coupled to an Agilent 6530 ESI-Q-TOF-MS	Agilent	Goniomedinone	Goniomedinone_50_70_30.mgf	MetaboLights	MTBLS142	http://identifiers.org/metabolights:MTBLS142
Goniomitine	Database constitution	Agilent 1260 Infinity HPLC coupled to an Agilent 6530 ESI-Q-TOF-MS	Agilent	Goniomitine	Goniomitine_50_70_30.mgf	MetaboLights	MTBLS142	http://identifiers.org/metabolights:MTBLS142
Grandilodine B	Database constitution	Agilent 1260 Infinity HPLC coupled to an Agilent 6530 ESI-Q-TOF-MS	Agilent	Grandilodine B	Grandilodine B_50_70_30.mgf	MetaboLights	MTBLS142	http://identifiers.org/metabolights:MTBLS142
Grandilodine C	Database constitution	Agilent 1260 Infinity HPLC coupled to an Agilent 6530 ESI-Q-TOF-MS	Agilent	Grandilodine C	Grandilodine C_50_70_30.mgf	MetaboLights	MTBLS142	http://identifiers.org/metabolights:MTBLS142
Holstiine	Database constitution	Agilent 1260 Infinity HPLC coupled to an Agilent 6530 ESI-Q-TOF-MS	Agilent	Holstiine	Holstiine_50_70_30.mgf	MetaboLights	MTBLS142	http://identifiers.org/metabolights:MTBLS142
Holstiline	Database constitution	Agilent 1260 Infinity HPLC coupled to an Agilent 6530 ESI-Q-TOF-MS	Agilent	Holstiline	Holstiline_50_70_30.mgf	MetaboLights	MTBLS142	http://identifiers.org/metabolights:MTBLS142
Ibogaine	Database constitution	Agilent 1260 Infinity HPLC coupled to an Agilent 6530 ESI-Q-TOF-MS	Agilent	Ibogaine	Ibogaine_50_70_30.mgf	MetaboLights	MTBLS142	http://identifiers.org/metabolights:MTBLS142
Ibogamine	Database constitution	Agilent 1260 Infinity HPLC coupled to an Agilent 6530 ESI-Q-TOF-MS	Agilent	Ibogamine	Ibogamine_50_70_30.mgf	MetaboLights	MTBLS142	http://identifiers.org/metabolights:MTBLS142
Iboxygaine	Database constitution	Agilent 1260 Infinity HPLC coupled to an Agilent 6530 ESI-Q-TOF-MS	Agilent	Iboxygaine	Iboxygaine_50_70_30.mgf	MetaboLights	MTBLS142	http://identifiers.org/metabolights:MTBLS142
Icajine	Database constitution	Agilent 1260 Infinity HPLC coupled to an Agilent 6530 ESI-Q-TOF-MS	Agilent	Icajine	Icajine_50_70_30.mgf	MetaboLights	MTBLS142	http://identifiers.org/metabolights:MTBLS142
Isomalindine	Database constitution	Agilent 1260 Infinity HPLC coupled to an Agilent 6530 ESI-Q-TOF-MS	Agilent	Isomalindine	Isomalindine_50_70_30.mgf	MetaboLights	MTBLS142	http://identifiers.org/metabolights:MTBLS142
Isoretuline	Database constitution	Agilent 1260 Infinity HPLC coupled to an Agilent 6530 ESI-Q-TOF-MS	Agilent	Isoretuline	Isoretuline_50_70_30.mgf	MetaboLights	MTBLS142	http://identifiers.org/metabolights:MTBLS142
Isostrychnine	Database constitution	Agilent 1260 Infinity HPLC coupled to an Agilent 6530 ESI-Q-TOF-MS	Agilent	Isostrychnine	Isostrychnine_50_70_30.mgf	MetaboLights	MTBLS142	http://identifiers.org/metabolights:MTBLS142
Isostrychnopentamine A	Database constitution	Agilent 1260 Infinity HPLC coupled to an Agilent 6530 ESI-Q-TOF-MS	Agilent	Isostrychnopentamine A	Isostrychnopentamine A_50_70_30.mgf	MetaboLights	MTBLS142	http://identifiers.org/metabolights:MTBLS142
Isosungucine	Database constitution	Agilent 1260 Infinity HPLC coupled to an Agilent 6530 ESI-Q-TOF-MS	Agilent	Isosungucine	Isosungucine_50_70_30.mgf	MetaboLights	MTBLS142	http://identifiers.org/metabolights:MTBLS142
Lanciferine	Database constitution	Agilent 1260 Infinity HPLC coupled to an Agilent 6530 ESI-Q-TOF-MS	Agilent	Lanciferine	Lanciferine_50_70_30.mgf	MetaboLights	MTBLS142	http://identifiers.org/metabolights:MTBLS142
Leuconolam	Database constitution	Agilent 1260 Infinity HPLC coupled to an Agilent 6530 ESI-Q-TOF-MS	Agilent	Leuconolam	Leuconolam_50_70_30.mgf	MetaboLights	MTBLS142	http://identifiers.org/metabolights:MTBLS142
Leucoridine A	Database constitution	Agilent 1260 Infinity HPLC coupled to an Agilent 6530 ESI-Q-TOF-MS	Agilent	Leucoridine A	Leucoridine A_50_70_30.mgf	MetaboLights	MTBLS142	http://identifiers.org/metabolights:MTBLS142
Lundurine A	Database constitution	Agilent 1260 Infinity HPLC coupled to an Agilent 6530 ESI-Q-TOF-MS	Agilent	Lundurine A	Lundurine A_50_70_30.mgf	MetaboLights	MTBLS142	http://identifiers.org/metabolights:MTBLS142
Malindine	Database constitution	Agilent 1260 Infinity HPLC coupled to an Agilent 6530 ESI-Q-TOF-MS	Agilent	Malindine	Malindine_50_70_30.mgf	MetaboLights	MTBLS142	http://identifiers.org/metabolights:MTBLS142
Melosuavine E	Database constitution	Agilent 1260 Infinity HPLC coupled to an Agilent 6530 ESI-Q-TOF-MS	Agilent	Melosuavine E	Melosuavine E_50_70_30.mgf	MetaboLights	MTBLS142	http://identifiers.org/metabolights:MTBLS142
Methuenine	Database constitution	Agilent 1260 Infinity HPLC coupled to an Agilent 6530 ESI-Q-TOF-MS	Agilent	Methuenine	Methuenine_50_70_30.mgf	MetaboLights	MTBLS142	http://identifiers.org/metabolights:MTBLS142
Methyle reserpate	Database constitution	Agilent 1260 Infinity HPLC coupled to an Agilent 6530 ESI-Q-TOF-MS	Agilent	Methyle reserpate	Methyle reserpate_50_70_30.mgf	MetaboLights	MTBLS142	http://identifiers.org/metabolights:MTBLS142
Mitrinermine	Database constitution	Agilent 1260 Infinity HPLC coupled to an Agilent 6530 ESI-Q-TOF-MS	Agilent	Mitrinermine	Mitrinermine_50_70_30.mgf	MetaboLights	MTBLS142	http://identifiers.org/metabolights:MTBLS142
N4-methylantirhine	Database constitution	Agilent 1260 Infinity HPLC coupled to an Agilent 6530 ESI-Q-TOF-MS	Agilent	N4-methylantirhine	N4-methylantirhine_50_70_30.mgf	MetaboLights	MTBLS142	http://identifiers.org/metabolights:MTBLS142
Naucleidinal	Database constitution	Agilent 1260 Infinity HPLC coupled to an Agilent 6530 ESI-Q-TOF-MS	Agilent	Naucleidinal	Naucleidinal_50_70_30.mgf	MetaboLights	MTBLS142	http://identifiers.org/metabolights:MTBLS142
Naulafine	Database constitution	Agilent 1260 Infinity HPLC coupled to an Agilent 6530 ESI-Q-TOF-MS	Agilent	Naulafine	Naulafine_50_70_30.mgf	MetaboLights	MTBLS142	http://identifiers.org/metabolights:MTBLS142
Nb-methylusambarensine	Database constitution	Agilent 1260 Infinity HPLC coupled to an Agilent 6530 ESI-Q-TOF-MS	Agilent	Nb-methylusambarensine	Nb-methylusambarensine_50_70_30.mgf	MetaboLights	MTBLS142	http://identifiers.org/metabolights:MTBLS142
Novacine	Database constitution	Agilent 1260 Infinity HPLC coupled to an Agilent 6530 ESI-Q-TOF-MS	Agilent	Novacine	Novacine_50_70_30.mgf	MetaboLights	MTBLS142	http://identifiers.org/metabolights:MTBLS142
O_3_4_5_trimethoxycinnamate-OH-vincamajine	Database constitution	Agilent 1260 Infinity HPLC coupled to an Agilent 6530 ESI-Q-TOF-MS	Agilent	O_3_4_5_trimethoxycinnamate-OH-vincamajine	O_3_4_5_trimethoxycinnamate-OH-vincamajine_50_70_30.mgf	MetaboLights	MTBLS142	http://identifiers.org/metabolights:MTBLS142
O-trimethoxy-3,4,5-benzoyl-OH-vincamajine	Database constitution	Agilent 1260 Infinity HPLC coupled to an Agilent 6530 ESI-Q-TOF-MS	Agilent	O-trimethoxy-3,4,5-benzoyl-OH-vincamajine	O-trimethoxy-3,4,5-benzoyl-OH-vincamajine_50_70_30.mgf	MetaboLights	MTBLS142	http://identifiers.org/metabolights:MTBLS142
Ochrolifuanine A	Database constitution	Agilent 1260 Infinity HPLC coupled to an Agilent 6530 ESI-Q-TOF-MS	Agilent	Ochrolifuanine A	Ochrolifuanine A_50_70_30.mgf	MetaboLights	MTBLS142	http://identifiers.org/metabolights:MTBLS142
Ochropamine	Database constitution	Agilent 1260 Infinity HPLC coupled to an Agilent 6530 ESI-Q-TOF-MS	Agilent	Ochropamine	Ochropamine_50_70_30.mgf	MetaboLights	MTBLS142	http://identifiers.org/metabolights:MTBLS142
Ochropposinine	Database constitution	Agilent 1260 Infinity HPLC coupled to an Agilent 6530 ESI-Q-TOF-MS	Agilent	Ochropposinine	Ochropposinine_50_70_30.mgf	MetaboLights	MTBLS142	http://identifiers.org/metabolights:MTBLS142
Olivacine	Database constitution	Agilent 1260 Infinity HPLC coupled to an Agilent 6530 ESI-Q-TOF-MS	Agilent	Olivacine	Olivacine_50_70_30.mgf	MetaboLights	MTBLS142	http://identifiers.org/metabolights:MTBLS142
O-methylgeissolaevine	Database constitution	Agilent 1260 Infinity HPLC coupled to an Agilent 6530 ESI-Q-TOF-MS	Agilent	O-methylgeissolaevine	O-methylgeissolaevine_50_70_30.mgf	MetaboLights	MTBLS142	http://identifiers.org/metabolights:MTBLS142
Panarine	Database constitution	Agilent 1260 Infinity HPLC coupled to an Agilent 6530 ESI-Q-TOF-MS	Agilent	Panarine	Panarine_50_70_30.mgf	MetaboLights	MTBLS142	http://identifiers.org/metabolights:MTBLS142
Pandine	Database constitution	Agilent 1260 Infinity HPLC coupled to an Agilent 6530 ESI-Q-TOF-MS	Agilent	Pandine	Pandine_50_70_30.mgf	MetaboLights	MTBLS142	http://identifiers.org/metabolights:MTBLS142
Pericyclivine	Database constitution	Agilent 1260 Infinity HPLC coupled to an Agilent 6530 ESI-Q-TOF-MS	Agilent	Pericyclivine	Pericyclivine_50_70_30.mgf	MetaboLights	MTBLS142	http://identifiers.org/metabolights:MTBLS142
Perivine	Database constitution	Agilent 1260 Infinity HPLC coupled to an Agilent 6530 ESI-Q-TOF-MS	Agilent	Perivine	Perivine_50_70_30.mgf	MetaboLights	MTBLS142	http://identifiers.org/metabolights:MTBLS142
Picraline	Database constitution	Agilent 1260 Infinity HPLC coupled to an Agilent 6530 ESI-Q-TOF-MS	Agilent	Picraline	Picraline_50_70_30.mgf	MetaboLights	MTBLS142	http://identifiers.org/metabolights:MTBLS142
Pleiocarpamine	Database constitution	Agilent 1260 Infinity HPLC coupled to an Agilent 6530 ESI-Q-TOF-MS	Agilent	Pleiocarpamine	Pleiocarpamine_50_70_30.mgf	MetaboLights	MTBLS142	http://identifiers.org/metabolights:MTBLS142
Pleiocarpine	Database constitution	Agilent 1260 Infinity HPLC coupled to an Agilent 6530 ESI-Q-TOF-MS	Agilent	Pleiocarpine	Pleiocarpine_50_70_30.mgf	MetaboLights	MTBLS142	http://identifiers.org/metabolights:MTBLS142
Pleiocarpinilam	Database constitution	Agilent 1260 Infinity HPLC coupled to an Agilent 6530 ESI-Q-TOF-MS	Agilent	Pleiocarpinilam	Pleiocarpinilam_50_70_30.mgf	MetaboLights	MTBLS142	http://identifiers.org/metabolights:MTBLS142
Pleiocarpinine	Database constitution	Agilent 1260 Infinity HPLC coupled to an Agilent 6530 ESI-Q-TOF-MS	Agilent	Pleiocarpinine	Pleiocarpinine_50_70_30.mgf	MetaboLights	MTBLS142	http://identifiers.org/metabolights:MTBLS142
Pleiocarpoline	Database constitution	Agilent 1260 Infinity HPLC coupled to an Agilent 6530 ESI-Q-TOF-MS	Agilent	Pleiocarpoline	Pleiocarpoline_50_70_30.mgf	MetaboLights	MTBLS142	http://identifiers.org/metabolights:MTBLS142
Pleiokomenine A	Database constitution	Agilent 1260 Infinity HPLC coupled to an Agilent 6530 ESI-Q-TOF-MS	Agilent	Pleiokomenine A	Pleiokomenine A_50_70_30.mgf	MetaboLights	MTBLS142	http://identifiers.org/metabolights:MTBLS142
Pleiokomenine B	Database constitution	Agilent 1260 Infinity HPLC coupled to an Agilent 6530 ESI-Q-TOF-MS	Agilent	Pleiokomenine B	Pleiokomenine B_50_70_30.mgf	MetaboLights	MTBLS142	http://identifiers.org/metabolights:MTBLS142
Pleiomutine	Database constitution	Agilent 1260 Infinity HPLC coupled to an Agilent 6530 ESI-Q-TOF-MS	Agilent	Pleiomutine	Pleiomutine_50_70_30.mgf	MetaboLights	MTBLS142	http://identifiers.org/metabolights:MTBLS142
Pleiomutinine	Database constitution	Agilent 1260 Infinity HPLC coupled to an Agilent 6530 ESI-Q-TOF-MS	Agilent	Pleiomutinine	Pleiomutinine_50_70_30.mgf	MetaboLights	MTBLS142	http://identifiers.org/metabolights:MTBLS142
Polyneuridine	Database constitution	Agilent 1260 Infinity HPLC coupled to an Agilent 6530 ESI-Q-TOF-MS	Agilent	Polyneuridine	Polyneuridine_50_70_30.mgf	MetaboLights	MTBLS142	http://identifiers.org/metabolights:MTBLS142
Protostrychnine	Database constitution	Agilent 1260 Infinity HPLC coupled to an Agilent 6530 ESI-Q-TOF-MS	Agilent	Protostrychnine	Protostrychnine_50_70_30.mgf	MetaboLights	MTBLS142	http://identifiers.org/metabolights:MTBLS142
Pseudostrychnine	Database constitution	Agilent 1260 Infinity HPLC coupled to an Agilent 6530 ESI-Q-TOF-MS	Agilent	Pseudostrychnine	Pseudostrychnine_50_70_30.mgf	MetaboLights	MTBLS142	http://identifiers.org/metabolights:MTBLS142
Pseudoyohimbine	Database constitution	Agilent 1260 Infinity HPLC coupled to an Agilent 6530 ESI-Q-TOF-MS	Agilent	Pseudoyohimbine	Pseudoyohimbine_50_70_30.mgf	MetaboLights	MTBLS142	http://identifiers.org/metabolights:MTBLS142
Quebrachamine	Database constitution	Agilent 1260 Infinity HPLC coupled to an Agilent 6530 ESI-Q-TOF-MS	Agilent	Quebrachamine	Quebrachamine_50_70_30.mgf	MetaboLights	MTBLS142	http://identifiers.org/metabolights:MTBLS142
Quebrachidine	Database constitution	Agilent 1260 Infinity HPLC coupled to an Agilent 6530 ESI-Q-TOF-MS	Agilent	Quebrachidine	Quebrachidine_50_70_30.mgf	MetaboLights	MTBLS142	http://identifiers.org/metabolights:MTBLS142
Quinidine	Database constitution	Agilent 1260 Infinity HPLC coupled to an Agilent 6530 ESI-Q-TOF-MS	Agilent	Quinidine	Quinidine_50_70_30.mgf	MetaboLights	MTBLS142	http://identifiers.org/metabolights:MTBLS142
Raubasine	Database constitution	Agilent 1260 Infinity HPLC coupled to an Agilent 6530 ESI-Q-TOF-MS	Agilent	Raubasine	Raubasine_50_70_30.mgf	MetaboLights	MTBLS142	http://identifiers.org/metabolights:MTBLS142
Rauvomitine	Database constitution	Agilent 1260 Infinity HPLC coupled to an Agilent 6530 ESI-Q-TOF-MS	Agilent	Rauvomitine	Rauvomitine_50_70_30.mgf	MetaboLights	MTBLS142	http://identifiers.org/metabolights:MTBLS142
Reserpiline	Database constitution	Agilent 1260 Infinity HPLC coupled to an Agilent 6530 ESI-Q-TOF-MS	Agilent	Reserpiline	Reserpiline_50_70_30.mgf	MetaboLights	MTBLS142	http://identifiers.org/metabolights:MTBLS142
Reserpine	Database constitution	Agilent 1260 Infinity HPLC coupled to an Agilent 6530 ESI-Q-TOF-MS	Agilent	Reserpine	Reserpine_50_70_30.mgf	MetaboLights	MTBLS142	http://identifiers.org/metabolights:MTBLS142
Retuline	Database constitution	Agilent 1260 Infinity HPLC coupled to an Agilent 6530 ESI-Q-TOF-MS	Agilent	Retuline	Retuline_50_70_30.mgf	MetaboLights	MTBLS142	http://identifiers.org/metabolights:MTBLS142
Serpentine	Database constitution	Agilent 1260 Infinity HPLC coupled to an Agilent 6530 ESI-Q-TOF-MS	Agilent	Serpentine	Serpentine_50_70_30.mgf	MetaboLights	MTBLS142	http://identifiers.org/metabolights:MTBLS142
Splendoline	Database constitution	Agilent 1260 Infinity HPLC coupled to an Agilent 6530 ESI-Q-TOF-MS	Agilent	Splendoline	Splendoline_50_70_30.mgf	MetaboLights	MTBLS142	http://identifiers.org/metabolights:MTBLS142
Strictosamide	Database constitution	Agilent 1260 Infinity HPLC coupled to an Agilent 6530 ESI-Q-TOF-MS	Agilent	Strictosamide	Strictosamide_50_70_30.mgf	MetaboLights	MTBLS142	http://identifiers.org/metabolights:MTBLS142
Strictosidine	Database constitution	Agilent 1260 Infinity HPLC coupled to an Agilent 6530 ESI-Q-TOF-MS	Agilent	Strictosidine	Strictosidine_50_70_30.mgf	MetaboLights	MTBLS142	http://identifiers.org/metabolights:MTBLS142
Strychnine	Database constitution	Agilent 1260 Infinity HPLC coupled to an Agilent 6530 ESI-Q-TOF-MS	Agilent	Strychnine	Strychnine_50_70_30.mgf	MetaboLights	MTBLS142	http://identifiers.org/metabolights:MTBLS142
Strychnofoline	Database constitution	Agilent 1260 Infinity HPLC coupled to an Agilent 6530 ESI-Q-TOF-MS	Agilent	Strychnofoline	Strychnofoline_50_70_30.mgf	MetaboLights	MTBLS142	http://identifiers.org/metabolights:MTBLS142
Strychnogucine A	Database constitution	Agilent 1260 Infinity HPLC coupled to an Agilent 6530 ESI-Q-TOF-MS	Agilent	Strychnogucine A	Strychnogucine A_50_70_30.mgf	MetaboLights	MTBLS142	http://identifiers.org/metabolights:MTBLS142
Strychnogucine C	Database constitution	Agilent 1260 Infinity HPLC coupled to an Agilent 6530 ESI-Q-TOF-MS	Agilent	Strychnogucine C	Strychnogucine C_50_70_30.mgf	MetaboLights	MTBLS142	http://identifiers.org/metabolights:MTBLS142
Strychnohexamine	Database constitution	Agilent 1260 Infinity HPLC coupled to an Agilent 6530 ESI-Q-TOF-MS	Agilent	Strychnohexamine	Strychnohexamine_50_70_30.mgf	MetaboLights	MTBLS142	http://identifiers.org/metabolights:MTBLS142
Strychnopentamine	Database constitution	Agilent 1260 Infinity HPLC coupled to an Agilent 6530 ESI-Q-TOF-MS	Agilent	Strychnopentamine	Strychnopentamine_50_70_30.mgf	MetaboLights	MTBLS142	http://identifiers.org/metabolights:MTBLS142
Strychnophylline	Database constitution	Agilent 1260 Infinity HPLC coupled to an Agilent 6530 ESI-Q-TOF-MS	Agilent	Strychnophylline	Strychnophylline_50_70_30.mgf	MetaboLights	MTBLS142	http://identifiers.org/metabolights:MTBLS142
Sungucine	Database constitution	Agilent 1260 Infinity HPLC coupled to an Agilent 6530 ESI-Q-TOF-MS	Agilent	Sungucine	Sungucine_50_70_30.mgf	MetaboLights	MTBLS142	http://identifiers.org/metabolights:MTBLS142
Tabernaemontanine	Database constitution	Agilent 1260 Infinity HPLC coupled to an Agilent 6530 ESI-Q-TOF-MS	Agilent	Tabernaemontanine	Tabernaemontanine_50_70_30.mgf	MetaboLights	MTBLS142	http://identifiers.org/metabolights:MTBLS142
Tabernamine	Database constitution	Agilent 1260 Infinity HPLC coupled to an Agilent 6530 ESI-Q-TOF-MS	Agilent	Tabernamine	Tabernamine_50_70_30.mgf	MetaboLights	MTBLS142	http://identifiers.org/metabolights:MTBLS142
Tabernanthine	Database constitution	Agilent 1260 Infinity HPLC coupled to an Agilent 6530 ESI-Q-TOF-MS	Agilent	Tabernanthine	Tabernanthine_50_70_30.mgf	MetaboLights	MTBLS142	http://identifiers.org/metabolights:MTBLS142
Tabersonine	Database constitution	Agilent 1260 Infinity HPLC coupled to an Agilent 6530 ESI-Q-TOF-MS	Agilent	Tabersonine	Tabersonine_50_70_30.mgf	MetaboLights	MTBLS142	http://identifiers.org/metabolights:MTBLS142
Trimethoxy-3,4,5-cinnamate-vincamajine	Database constitution	Agilent 1260 Infinity HPLC coupled to an Agilent 6530 ESI-Q-TOF-MS	Agilent	Trimethoxy-3,4,5-cinnamate-vincamajine	Trimethoxy-3,4,5-cinnamate-vincamajine_50_70_30.mgf	MetaboLights	MTBLS142	http://identifiers.org/metabolights:MTBLS142
Tubotaiwine	Database constitution	Agilent 1260 Infinity HPLC coupled to an Agilent 6530 ESI-Q-TOF-MS	Agilent	Tubotaiwine	Tubotaiwine_50_70_30.mgf	MetaboLights	MTBLS142	http://identifiers.org/metabolights:MTBLS142
Usambarine	Database constitution	Agilent 1260 Infinity HPLC coupled to an Agilent 6530 ESI-Q-TOF-MS	Agilent	Usambarine	Usambarine_50_70_30.mgf	MetaboLights	MTBLS142	http://identifiers.org/metabolights:MTBLS142
Vellosimine	Database constitution	Agilent 1260 Infinity HPLC coupled to an Agilent 6530 ESI-Q-TOF-MS	Agilent	Vellosimine	Vellosimine_50_70_30.mgf	MetaboLights	MTBLS142	http://identifiers.org/metabolights:MTBLS142
Villalstonine	Database constitution	Agilent 1260 Infinity HPLC coupled to an Agilent 6530 ESI-Q-TOF-MS	Agilent	Villalstonine	Villalstonine_50_70_30.mgf	MetaboLights	MTBLS142	http://identifiers.org/metabolights:MTBLS142
Vinblastine	Database constitution	Agilent 1260 Infinity HPLC coupled to an Agilent 6530 ESI-Q-TOF-MS	Agilent	Vinblastine	Vinblastine_50_70_30.mgf	MetaboLights	MTBLS142	http://identifiers.org/metabolights:MTBLS142
Vincamajine	Database constitution	Agilent 1260 Infinity HPLC coupled to an Agilent 6530 ESI-Q-TOF-MS	Agilent	Vincamajine	Vincamajine_50_70_30.mgf	MetaboLights	MTBLS142	http://identifiers.org/metabolights:MTBLS142
Vincamine	Database constitution	Agilent 1260 Infinity HPLC coupled to an Agilent 6530 ESI-Q-TOF-MS	Agilent	Vincamine	Vincamine_50_70_30.mgf	MetaboLights	MTBLS142	http://identifiers.org/metabolights:MTBLS142
Vincosamide	Database constitution	Agilent 1260 Infinity HPLC coupled to an Agilent 6530 ESI-Q-TOF-MS	Agilent	Vincosamide	Vincosamide_50_70_30.mgf	MetaboLights	MTBLS142	http://identifiers.org/metabolights:MTBLS142
Vindolinine	Database constitution	Agilent 1260 Infinity HPLC coupled to an Agilent 6530 ESI-Q-TOF-MS	Agilent	Vindolinine	Vindolinine_50_70_30.mgf	MetaboLights	MTBLS142	http://identifiers.org/metabolights:MTBLS142
Voacalgine_A	Database constitution	Agilent 1260 Infinity HPLC coupled to an Agilent 6530 ESI-Q-TOF-MS	Agilent	Voacalgine_A	Voacalgine A_50_70_30.mgf	MetaboLights	MTBLS142	http://identifiers.org/metabolights:MTBLS142
Voacamine	Database constitution	Agilent 1260 Infinity HPLC coupled to an Agilent 6530 ESI-Q-TOF-MS	Agilent	Voacamine	Voacamine_50_70_30.mgf	MetaboLights	MTBLS142	http://identifiers.org/metabolights:MTBLS142
Voacangine	Database constitution	Agilent 1260 Infinity HPLC coupled to an Agilent 6530 ESI-Q-TOF-MS	Agilent	Voacangine	Voacangine_50_70_30.mgf	MetaboLights	MTBLS142	http://identifiers.org/metabolights:MTBLS142
Voachalotine	Database constitution	Agilent 1260 Infinity HPLC coupled to an Agilent 6530 ESI-Q-TOF-MS	Agilent	Voachalotine	Voachalotine_50_70_30.mgf	MetaboLights	MTBLS142	http://identifiers.org/metabolights:MTBLS142
Vobasine	Database constitution	Agilent 1260 Infinity HPLC coupled to an Agilent 6530 ESI-Q-TOF-MS	Agilent	Vobasine	Vobasine_50_70_30.mgf	MetaboLights	MTBLS142	http://identifiers.org/metabolights:MTBLS142
Vobtusine	Database constitution	Agilent 1260 Infinity HPLC coupled to an Agilent 6530 ESI-Q-TOF-MS	Agilent	Vobtusine	Vobtusine_50_70_30.mgf	MetaboLights	MTBLS142	http://identifiers.org/metabolights:MTBLS142
Vomicine	Database constitution	Agilent 1260 Infinity HPLC coupled to an Agilent 6530 ESI-Q-TOF-MS	Agilent	Vomicine	Vomicine_50_70_30.mgf	MetaboLights	MTBLS142	http://identifiers.org/metabolights:MTBLS142
Wieland-Gumlich aldehyde	Database constitution	Agilent 1260 Infinity HPLC coupled to an Agilent 6530 ESI-Q-TOF-MS	Agilent	Wieland-Gumlich aldehyde	Wieland-Gumlich aldehyde_50_70_30.mgf	MetaboLights	MTBLS142	http://identifiers.org/metabolights:MTBLS142
Yohimbine	Database constitution	Agilent 1260 Infinity HPLC coupled to an Agilent 6530 ESI-Q-TOF-MS	Agilent	Yohimbine	Yohimbine_50_70_30.mgf	MetaboLights	MTBLS142	http://identifiers.org/metabolights:MTBLS142
