# Supplementary material for: Collected mass spectrometry data on monoterpene indole alkaloids from natural product chemistry research
Source: Sci Data. 2019 Apr 3;6:15. doi: 10.1038/s41597-019-0028-3 (PMC6480975; doi:10.1038/s41597-019-0028-3)
Supplement: Supplementary file 1 — Download metadata file [file 41597_2019_28_MOESM1_ESM.zip › s_Beniddir538B_study.txt]

Source Name	Characteristics[organism]	Term Source REF	Term Accession Number	Protocol REF	Sample Name
Monoterpene indole alkaloids from seven prominent practitioners from the global natural products research community				Data acquisition	10-hydroxygeissoschizol
Monoterpene indole alkaloids from seven prominent practitioners from the global natural products research community	Strychnos usambarensis	NCBITaxon	NCBITaxon:992792	Data acquisition	10-hydroxyusambarensine
Monoterpene indole alkaloids from seven prominent practitioners from the global natural products research community	Strychnos usambarensis	NCBITaxon	NCBITaxon:992792	Data acquisition	10-hydroxyusambarine
Monoterpene indole alkaloids from seven prominent practitioners from the global natural products research community	Strychnos usambarensis	NCBITaxon	NCBITaxon:992792	Data acquisition	11-hydroxyusambarine
Monoterpene indole alkaloids from seven prominent practitioners from the global natural products research community				Data acquisition	11-methoxyyohimbine
Monoterpene indole alkaloids from seven prominent practitioners from the global natural products research community				Data acquisition	14,15-dehydrovincamine
Monoterpene indole alkaloids from seven prominent practitioners from the global natural products research community	Strychnos usambarensis	NCBITaxon	NCBITaxon:992792	Data acquisition	18,19-dihydrousambarine
Monoterpene indole alkaloids from seven prominent practitioners from the global natural products research community				Data acquisition	18-hydroxyisosungucine
Monoterpene indole alkaloids from seven prominent practitioners from the global natural products research community				Data acquisition	19,20-dehydroervatamine
Monoterpene indole alkaloids from seven prominent practitioners from the global natural products research community	Strychnos usambarensis	NCBITaxon	NCBITaxon:992792	Data acquisition	19,20-dihydrousambarensine
Monoterpene indole alkaloids from seven prominent practitioners from the global natural products research community				Data acquisition	19,20-epoxynovacine
Monoterpene indole alkaloids from seven prominent practitioners from the global natural products research community				Data acquisition	2,7-dihydroxyapogeissoschizine
Monoterpene indole alkaloids from seven prominent practitioners from the global natural products research community	Picralima nitida	NCBITaxon	NCBITaxon:52847	Data acquisition	20_episerpentinine
Monoterpene indole alkaloids from seven prominent practitioners from the global natural products research community				Data acquisition	3_4_5_6_tetradehydrogeissoschizol
Monoterpene indole alkaloids from seven prominent practitioners from the global natural products research community	Geissospermum laeve	NCBITaxon	NCBITaxon:141566	Data acquisition	3_4_5_6_tetradehydrogeissospermine
Monoterpene indole alkaloids from seven prominent practitioners from the global natural products research community				Data acquisition	3_4_5_6_tetradehydrolongicaudatine_Y
Monoterpene indole alkaloids from seven prominent practitioners from the global natural products research community				Data acquisition	3_oxotabernaelegantine_B
Monoterpene indole alkaloids from seven prominent practitioners from the global natural products research community				Data acquisition	3-epimeloscine
Monoterpene indole alkaloids from seven prominent practitioners from the global natural products research community				Data acquisition	3-R,S-hydroxytabernaelegantine A
Monoterpene indole alkaloids from seven prominent practitioners from the global natural products research community				Data acquisition	6,7-dihydroflavopereirine
Monoterpene indole alkaloids from seven prominent practitioners from the global natural products research community				Data acquisition	Acetyl-splendoline
Monoterpene indole alkaloids from seven prominent practitioners from the global natural products research community				Data acquisition	Ajmaline
Monoterpene indole alkaloids from seven prominent practitioners from the global natural products research community				Data acquisition	Akagerine
Monoterpene indole alkaloids from seven prominent practitioners from the global natural products research community				Data acquisition	Akuammicine
Monoterpene indole alkaloids from seven prominent practitioners from the global natural products research community				Data acquisition	Akuammidine
Monoterpene indole alkaloids from seven prominent practitioners from the global natural products research community				Data acquisition	Akuammigine
Monoterpene indole alkaloids from seven prominent practitioners from the global natural products research community				Data acquisition	Akuammiline
Monoterpene indole alkaloids from seven prominent practitioners from the global natural products research community				Data acquisition	Akuammine
Monoterpene indole alkaloids from seven prominent practitioners from the global natural products research community				Data acquisition	Alloyohimbine
Monoterpene indole alkaloids from seven prominent practitioners from the global natural products research community				Data acquisition	Alpha-colubrine
Monoterpene indole alkaloids from seven prominent practitioners from the global natural products research community				Data acquisition	Alpha-methylyohimbine
Monoterpene indole alkaloids from seven prominent practitioners from the global natural products research community				Data acquisition	Angustine
Monoterpene indole alkaloids from seven prominent practitioners from the global natural products research community				Data acquisition	Antirhine
Monoterpene indole alkaloids from seven prominent practitioners from the global natural products research community				Data acquisition	Apparicine
Monoterpene indole alkaloids from seven prominent practitioners from the global natural products research community	Pleiocarpa mutica	NCBITaxon	NCBITaxon:141603	Data acquisition	Aspidofractinine
Monoterpene indole alkaloids from seven prominent practitioners from the global natural products research community	Alstonia	NCBITaxon	NCBITaxon:52822	Data acquisition	Bipleiophylline
Monoterpene indole alkaloids from seven prominent practitioners from the global natural products research community				Data acquisition	Brucine
Monoterpene indole alkaloids from seven prominent practitioners from the global natural products research community				Data acquisition	Burnamine
Monoterpene indole alkaloids from seven prominent practitioners from the global natural products research community				Data acquisition	Cadambine
Monoterpene indole alkaloids from seven prominent practitioners from the global natural products research community				Data acquisition	Camptothecine
Monoterpene indole alkaloids from seven prominent practitioners from the global natural products research community				Data acquisition	Carapanaubine
Monoterpene indole alkaloids from seven prominent practitioners from the global natural products research community				Data acquisition	Catharanthine
Monoterpene indole alkaloids from seven prominent practitioners from the global natural products research community				Data acquisition	Ceridimine
Monoterpene indole alkaloids from seven prominent practitioners from the global natural products research community				Data acquisition	C-fluorocurarine
Monoterpene indole alkaloids from seven prominent practitioners from the global natural products research community				Data acquisition	Cinchonamine HCl
Monoterpene indole alkaloids from seven prominent practitioners from the global natural products research community				Data acquisition	C-mavacurine
Monoterpene indole alkaloids from seven prominent practitioners from the global natural products research community	Alstonia	NCBITaxon	NCBITaxon:52822	Data acquisition	Condylocarpine N-oxyde
Monoterpene indole alkaloids from seven prominent practitioners from the global natural products research community				Data acquisition	Conopharyngine
Monoterpene indole alkaloids from seven prominent practitioners from the global natural products research community				Data acquisition	Coronaridine
Monoterpene indole alkaloids from seven prominent practitioners from the global natural products research community				Data acquisition	Corynantheidal
Monoterpene indole alkaloids from seven prominent practitioners from the global natural products research community				Data acquisition	Corynantheidine
Monoterpene indole alkaloids from seven prominent practitioners from the global natural products research community				Data acquisition	Corynantheidol
Monoterpene indole alkaloids from seven prominent practitioners from the global natural products research community				Data acquisition	Corynantheine
Monoterpene indole alkaloids from seven prominent practitioners from the global natural products research community				Data acquisition	Corynantheol
Monoterpene indole alkaloids from seven prominent practitioners from the global natural products research community				Data acquisition	Corynanthine
Monoterpene indole alkaloids from seven prominent practitioners from the global natural products research community	Callichilia inaequalis	NCBITaxon	NCBITaxon:761033	Data acquisition	Criophylline
Monoterpene indole alkaloids from seven prominent practitioners from the global natural products research community	Chimarris cymosa			Data acquisition	Cymoside
Monoterpene indole alkaloids from seven prominent practitioners from the global natural products research community				Data acquisition	Desacetyl-isosplendine
Monoterpene indole alkaloids from seven prominent practitioners from the global natural products research community	Alstonia	NCBITaxon	NCBITaxon:52822	Data acquisition	Desoxycabufiline
Monoterpene indole alkaloids from seven prominent practitioners from the global natural products research community				Data acquisition	Dregamine
Monoterpene indole alkaloids from seven prominent practitioners from the global natural products research community				Data acquisition	Echitamidine
Monoterpene indole alkaloids from seven prominent practitioners from the global natural products research community				Data acquisition	Echitamine
Monoterpene indole alkaloids from seven prominent practitioners from the global natural products research community				Data acquisition	Ervafoline
Monoterpene indole alkaloids from seven prominent practitioners from the global natural products research community				Data acquisition	Ervatamine
Monoterpene indole alkaloids from seven prominent practitioners from the global natural products research community				Data acquisition	Ervitsine
Monoterpene indole alkaloids from seven prominent practitioners from the global natural products research community	Geissospermum laeve	NCBITaxon	NCBITaxon:141566	Data acquisition	Geissolaevine
Monoterpene indole alkaloids from seven prominent practitioners from the global natural products research community	Geissospermum laeve	NCBITaxon	NCBITaxon:141566	Data acquisition	Geissolosimine
Monoterpene indole alkaloids from seven prominent practitioners from the global natural products research community	Geissospermum laeve	NCBITaxon	NCBITaxon:141566	Data acquisition	Geissoschizine
Monoterpene indole alkaloids from seven prominent practitioners from the global natural products research community	Geissospermum laeve	NCBITaxon	NCBITaxon:141566	Data acquisition	Geissoschizoline
Monoterpene indole alkaloids from seven prominent practitioners from the global natural products research community	Geissospermum laeve	NCBITaxon	NCBITaxon:141566	Data acquisition	Geissospermine
Monoterpene indole alkaloids from seven prominent practitioners from the global natural products research community	Mostuea brunonis	NCBITaxon	NCBITaxon:28544	Data acquisition	Gelsemicine
Monoterpene indole alkaloids from seven prominent practitioners from the global natural products research community	Mostuea brunonis	NCBITaxon	NCBITaxon:28544	Data acquisition	Gelsemine
Monoterpene indole alkaloids from seven prominent practitioners from the global natural products research community	Gonioma <moth>	NCBITaxon	NCBITaxon:700149	Data acquisition	Goniomedine A
Monoterpene indole alkaloids from seven prominent practitioners from the global natural products research community	Gonioma <moth>	NCBITaxon	NCBITaxon:700149	Data acquisition	Goniomedine B
Monoterpene indole alkaloids from seven prominent practitioners from the global natural products research community	Gonioma <moth>	NCBITaxon	NCBITaxon:700149	Data acquisition	Goniomedine_A_N_oxyde
Monoterpene indole alkaloids from seven prominent practitioners from the global natural products research community	Gonioma <moth>	NCBITaxon	NCBITaxon:700149	Data acquisition	Goniomedinone
Monoterpene indole alkaloids from seven prominent practitioners from the global natural products research community	Gonioma <moth>	NCBITaxon	NCBITaxon:700149	Data acquisition	Goniomitine
Monoterpene indole alkaloids from seven prominent practitioners from the global natural products research community				Data acquisition	Grandilodine B
Monoterpene indole alkaloids from seven prominent practitioners from the global natural products research community				Data acquisition	Grandilodine C
Monoterpene indole alkaloids from seven prominent practitioners from the global natural products research community				Data acquisition	Holstiine
Monoterpene indole alkaloids from seven prominent practitioners from the global natural products research community				Data acquisition	Holstiline
Monoterpene indole alkaloids from seven prominent practitioners from the global natural products research community				Data acquisition	Ibogaine
Monoterpene indole alkaloids from seven prominent practitioners from the global natural products research community				Data acquisition	Ibogamine
Monoterpene indole alkaloids from seven prominent practitioners from the global natural products research community				Data acquisition	Iboxygaine
Monoterpene indole alkaloids from seven prominent practitioners from the global natural products research community				Data acquisition	Icajine
Monoterpene indole alkaloids from seven prominent practitioners from the global natural products research community				Data acquisition	Isomalindine
Monoterpene indole alkaloids from seven prominent practitioners from the global natural products research community				Data acquisition	Isoretuline
Monoterpene indole alkaloids from seven prominent practitioners from the global natural products research community				Data acquisition	Isostrychnine
Monoterpene indole alkaloids from seven prominent practitioners from the global natural products research community				Data acquisition	Isostrychnopentamine A
Monoterpene indole alkaloids from seven prominent practitioners from the global natural products research community				Data acquisition	Isosungucine
Monoterpene indole alkaloids from seven prominent practitioners from the global natural products research community	Alstonia	NCBITaxon	NCBITaxon:52822	Data acquisition	Lanciferine
Monoterpene indole alkaloids from seven prominent practitioners from the global natural products research community	Geissospermum laeve	NCBITaxon	NCBITaxon:141566	Data acquisition	Leuconolam
Monoterpene indole alkaloids from seven prominent practitioners from the global natural products research community				Data acquisition	Leucoridine A
Monoterpene indole alkaloids from seven prominent practitioners from the global natural products research community				Data acquisition	Lundurine A
Monoterpene indole alkaloids from seven prominent practitioners from the global natural products research community				Data acquisition	Malindine
Monoterpene indole alkaloids from seven prominent practitioners from the global natural products research community				Data acquisition	Melosuavine E
Monoterpene indole alkaloids from seven prominent practitioners from the global natural products research community				Data acquisition	Methuenine
Monoterpene indole alkaloids from seven prominent practitioners from the global natural products research community				Data acquisition	Methyle reserpate
Monoterpene indole alkaloids from seven prominent practitioners from the global natural products research community				Data acquisition	Mitrinermine
Monoterpene indole alkaloids from seven prominent practitioners from the global natural products research community				Data acquisition	N4-methylantirhine
Monoterpene indole alkaloids from seven prominent practitioners from the global natural products research community				Data acquisition	Naucleidinal
Monoterpene indole alkaloids from seven prominent practitioners from the global natural products research community				Data acquisition	Naulafine
Monoterpene indole alkaloids from seven prominent practitioners from the global natural products research community				Data acquisition	Nb-methylusambarensine
Monoterpene indole alkaloids from seven prominent practitioners from the global natural products research community				Data acquisition	Novacine
Monoterpene indole alkaloids from seven prominent practitioners from the global natural products research community	Alstonia	NCBITaxon	NCBITaxon:52822	Data acquisition	O_3_4_5_trimethoxycinnamate-OH-vincamajine
Monoterpene indole alkaloids from seven prominent practitioners from the global natural products research community	Alstonia	NCBITaxon	NCBITaxon:52822	Data acquisition	O-trimethoxy-3,4,5-benzoyl-OH-vincamajine
Monoterpene indole alkaloids from seven prominent practitioners from the global natural products research community				Data acquisition	Ochrolifuanine A
Monoterpene indole alkaloids from seven prominent practitioners from the global natural products research community				Data acquisition	Ochropamine
Monoterpene indole alkaloids from seven prominent practitioners from the global natural products research community				Data acquisition	Ochropposinine
Monoterpene indole alkaloids from seven prominent practitioners from the global natural products research community				Data acquisition	Olivacine
Monoterpene indole alkaloids from seven prominent practitioners from the global natural products research community	Geissospermum laeve	NCBITaxon	NCBITaxon:141566	Data acquisition	O-methylgeissolaevine
Monoterpene indole alkaloids from seven prominent practitioners from the global natural products research community				Data acquisition	Panarine
Monoterpene indole alkaloids from seven prominent practitioners from the global natural products research community				Data acquisition	Pandine
Monoterpene indole alkaloids from seven prominent practitioners from the global natural products research community				Data acquisition	Pericyclivine
Monoterpene indole alkaloids from seven prominent practitioners from the global natural products research community				Data acquisition	Perivine
Monoterpene indole alkaloids from seven prominent practitioners from the global natural products research community				Data acquisition	Picraline
Monoterpene indole alkaloids from seven prominent practitioners from the global natural products research community	Pleiocarpa mutica	NCBITaxon	NCBITaxon:141603	Data acquisition	Pleiocarpamine
Monoterpene indole alkaloids from seven prominent practitioners from the global natural products research community	Pleiocarpa mutica	NCBITaxon	NCBITaxon:141603	Data acquisition	Pleiocarpine
Monoterpene indole alkaloids from seven prominent practitioners from the global natural products research community	Pleiocarpa mutica	NCBITaxon	NCBITaxon:141603	Data acquisition	Pleiocarpinilam
Monoterpene indole alkaloids from seven prominent practitioners from the global natural products research community	Pleiocarpa mutica	NCBITaxon	NCBITaxon:141603	Data acquisition	Pleiocarpinine
Monoterpene indole alkaloids from seven prominent practitioners from the global natural products research community	Pleiocarpa mutica	NCBITaxon	NCBITaxon:141603	Data acquisition	Pleiocarpoline
Monoterpene indole alkaloids from seven prominent practitioners from the global natural products research community	Pleiocarpa mutica	NCBITaxon	NCBITaxon:141603	Data acquisition	Pleiokomenine A
Monoterpene indole alkaloids from seven prominent practitioners from the global natural products research community	Pleiocarpa mutica	NCBITaxon	NCBITaxon:141603	Data acquisition	Pleiokomenine B
Monoterpene indole alkaloids from seven prominent practitioners from the global natural products research community	Pleiocarpa mutica	NCBITaxon	NCBITaxon:141603	Data acquisition	Pleiomutine
Monoterpene indole alkaloids from seven prominent practitioners from the global natural products research community	Pleiocarpa mutica	NCBITaxon	NCBITaxon:141603	Data acquisition	Pleiomutinine
Monoterpene indole alkaloids from seven prominent practitioners from the global natural products research community				Data acquisition	Polyneuridine
Monoterpene indole alkaloids from seven prominent practitioners from the global natural products research community				Data acquisition	Protostrychnine
Monoterpene indole alkaloids from seven prominent practitioners from the global natural products research community				Data acquisition	Pseudostrychnine
Monoterpene indole alkaloids from seven prominent practitioners from the global natural products research community				Data acquisition	Pseudoyohimbine
Monoterpene indole alkaloids from seven prominent practitioners from the global natural products research community	Gonioma <moth>	NCBITaxon	NCBITaxon:700149	Data acquisition	Quebrachamine
Monoterpene indole alkaloids from seven prominent practitioners from the global natural products research community				Data acquisition	Quebrachidine
Monoterpene indole alkaloids from seven prominent practitioners from the global natural products research community	Cinchona	NCBITaxon	NCBITaxon:43463	Data acquisition	Quinidine
Monoterpene indole alkaloids from seven prominent practitioners from the global natural products research community				Data acquisition	Raubasine
Monoterpene indole alkaloids from seven prominent practitioners from the global natural products research community				Data acquisition	Rauvomitine
Monoterpene indole alkaloids from seven prominent practitioners from the global natural products research community				Data acquisition	Reserpiline
Monoterpene indole alkaloids from seven prominent practitioners from the global natural products research community				Data acquisition	Reserpine
Monoterpene indole alkaloids from seven prominent practitioners from the global natural products research community				Data acquisition	Retuline
Monoterpene indole alkaloids from seven prominent practitioners from the global natural products research community				Data acquisition	Serpentine
Monoterpene indole alkaloids from seven prominent practitioners from the global natural products research community				Data acquisition	Splendoline
Monoterpene indole alkaloids from seven prominent practitioners from the global natural products research community				Data acquisition	Strictosamide
Monoterpene indole alkaloids from seven prominent practitioners from the global natural products research community				Data acquisition	Strictosidine
Monoterpene indole alkaloids from seven prominent practitioners from the global natural products research community				Data acquisition	Strychnine
Monoterpene indole alkaloids from seven prominent practitioners from the global natural products research community				Data acquisition	Strychnofoline
Monoterpene indole alkaloids from seven prominent practitioners from the global natural products research community				Data acquisition	Strychnogucine A
Monoterpene indole alkaloids from seven prominent practitioners from the global natural products research community				Data acquisition	Strychnogucine C
Monoterpene indole alkaloids from seven prominent practitioners from the global natural products research community				Data acquisition	Strychnohexamine
Monoterpene indole alkaloids from seven prominent practitioners from the global natural products research community				Data acquisition	Strychnopentamine
Monoterpene indole alkaloids from seven prominent practitioners from the global natural products research community				Data acquisition	Strychnophylline
Monoterpene indole alkaloids from seven prominent practitioners from the global natural products research community				Data acquisition	Sungucine
Monoterpene indole alkaloids from seven prominent practitioners from the global natural products research community				Data acquisition	Tabernaemontanine
Monoterpene indole alkaloids from seven prominent practitioners from the global natural products research community				Data acquisition	Tabernamine
Monoterpene indole alkaloids from seven prominent practitioners from the global natural products research community				Data acquisition	Tabernanthine
Monoterpene indole alkaloids from seven prominent practitioners from the global natural products research community				Data acquisition	Tabersonine
Monoterpene indole alkaloids from seven prominent practitioners from the global natural products research community	Alstonia	NCBITaxon	NCBITaxon:52822	Data acquisition	Trimethoxy-3,4,5-cinnamate-vincamajine
Monoterpene indole alkaloids from seven prominent practitioners from the global natural products research community	Alstonia	NCBITaxon	NCBITaxon:52822	Data acquisition	Tubotaiwine
Monoterpene indole alkaloids from seven prominent practitioners from the global natural products research community	Strychnos usambarensis	NCBITaxon	NCBITaxon:992792	Data acquisition	Usambarine
Monoterpene indole alkaloids from seven prominent practitioners from the global natural products research community	Geissospermum laeve	NCBITaxon	NCBITaxon:141566	Data acquisition	Vellosimine
Monoterpene indole alkaloids from seven prominent practitioners from the global natural products research community	Alstonia	NCBITaxon	NCBITaxon:52822	Data acquisition	Villalstonine
Monoterpene indole alkaloids from seven prominent practitioners from the global natural products research community	Catharanthus roseus	NCBITaxon	NCBITaxon:4059	Data acquisition	Vinblastine
Monoterpene indole alkaloids from seven prominent practitioners from the global natural products research community	Alstonia	NCBITaxon	NCBITaxon:52822	Data acquisition	Vincamajine
Monoterpene indole alkaloids from seven prominent practitioners from the global natural products research community				Data acquisition	Vincamine
Monoterpene indole alkaloids from seven prominent practitioners from the global natural products research community	Pleiocarpa mutica	NCBITaxon	NCBITaxon:141603	Data acquisition	Vincosamide
Monoterpene indole alkaloids from seven prominent practitioners from the global natural products research community	Pleiocarpa mutica	NCBITaxon	NCBITaxon:141603	Data acquisition	Vindolinine
Monoterpene indole alkaloids from seven prominent practitioners from the global natural products research community	Voacanga grandifolia	NCBITaxon	NCBITaxon:761106	Data acquisition	Voacalgine_A
Monoterpene indole alkaloids from seven prominent practitioners from the global natural products research community				Data acquisition	Voacamine
Monoterpene indole alkaloids from seven prominent practitioners from the global natural products research community				Data acquisition	Voacangine
Monoterpene indole alkaloids from seven prominent practitioners from the global natural products research community				Data acquisition	Voachalotine
Monoterpene indole alkaloids from seven prominent practitioners from the global natural products research community				Data acquisition	Vobasine
Monoterpene indole alkaloids from seven prominent practitioners from the global natural products research community	Callichilia inaequalis	NCBITaxon	NCBITaxon:761033	Data acquisition	Vobtusine
Monoterpene indole alkaloids from seven prominent practitioners from the global natural products research community				Data acquisition	Vomicine
Monoterpene indole alkaloids from seven prominent practitioners from the global natural products research community				Data acquisition	Wieland-Gumlich aldehyde
Monoterpene indole alkaloids from seven prominent practitioners from the global natural products research community				Data acquisition	Yohimbine
