# Supplementary material for: Collected mass spectrometry data on monoterpene indole alkaloids from natural product chemistry research
Source: Sci Data. 2019 Apr 3;6:15. doi: 10.1038/s41597-019-0028-3 (PMC6480975; doi:10.1038/s41597-019-0028-3)
Supplement: Supplementary file 1 — Download metadata file [file 41597_2019_28_MOESM1_ESM.zip › i_Investigation.txt]

# Investigation File generated for Scientific Data with Investigation File Authoring Tool version 0.1.0 on 13/03/2019 - This metadata file is CC0
ONTOLOGY SOURCE REFERENCE
Term Source Name	NCBITaxon	ERO	CHMO	OBI
Term Source File	http://data.bioontology.org/ontologies/NCBITAXON	http://data.bioontology.org/ontologies/ERO	http://data.bioontology.org/ontologies/CHMO	http://data.bioontology.org/ontologies/OBI
Term Source Version	2016AB	2013-08-02	releases/2014-11-20	2014-08-18
Term Source Description	National Center for Biotechnology Information (NCBI) Organismal Classification	Eagle-I Research Resource Ontology	Chemical Methods Ontology	Ontology for Biomedical Investigations
INVESTIGATION
Investigation Identifier
Investigation Title
Investigation Description
Investigation Submission Date
Investigation Public Release Date
INVESTIGATION PUBLICATIONS
Investigation PubMed ID
Investigation Publication DOI
Investigation Publication Author List
Investigation Publication Title
Investigation Publication Status
Investigation Publication Status Term Accession Number
Investigation Publication Status Term Source REF
INVESTIGATION CONTACTS
Investigation Person Last Name
Investigation Person Mid Initials
Investigation Person First Name
Investigation Person Address
Investigation Person Phone
Investigation Person Fax
Investigation Person Email
Investigation Person Affiliation
Investigation Person Roles
Investigation Person Roles Term Accession Number
Investigation Person Roles Term Source REF
STUDY
Study Identifier	10.1038/s41597-019-0028-3
Study Title	Collected mass spectrometry data on monoterpene indole alkaloids from natural product chemistry research
Study Submission Date	20/09/2018
Study Public Release Date	03/04/2019
Study Description	https://www.nature.com/articles/s41597-019-0028-3
Study File Name	s_Beniddir538B_study.txt
Comment[Subject Keywords]	""
Comment[Manuscript Licence]	CC BY-4.0
Comment[Experimental Metadata Licence]	CC0
Comment[Supplementary Information File Name]
Comment[Supplementary Information File Type]
Comment[Supplementary Information File URL]
Comment[Data Repository]	MetaboLights
Comment[Data Record Accession]	MTBLS142
Comment[Data Record URI]	http://identifiers.org/metabolights:MTBLS142
STUDY DESIGN DESCRIPTORS
Study Design Type	mass spectrometry data transformation objective	mass spectrometry data analysis objective	data integration objective
Study Design Type Term Accession Number	ERO:0100040	ERO:0100124	ERO:0100092
Study Design Type Term Source REF	ERO	ERO	ERO
STUDY PUBLICATIONS
Study PubMed ID	""
Study Publication DOI	doi:10.1021/acs.jnatprod.6b01013
Study Publication Author List	""
Study Publication Title	""
Study Publication Status	published
Study Publication Status Term Accession Number	
Study Publication Status Term Source REF	
STUDY FACTORS
Study Factor Name
Study Factor Type
Study Factor Type Term Accession Number
Study Factor Type Term Source REF
STUDY ASSAYS
Study Assay Measurement Type	mass spectrum
Study Assay Measurement Type Term Accession Number	CHMO:0000806
Study Assay Measurement Type Term Source REF	CHMO
Study Assay Technology Type	liquid chromatography-tandem mass spectrometry
Study Assay Technology Type Term Accession Number	CHMO:0000701
Study Assay Technology Type Term Source REF	OBI
Study Assay Technology Platform	instrument;manufacturer
Study Assay File Name	a_Beniddir538B_assay.txt
STUDY PROTOCOLS
Study Protocol Name	Data acquisition	Database constitution
Study Protocol Type	information acquisition	data transformation
Study Protocol Type Term Accession Number	OBI:0600013	OBI:0200000
Study Protocol Type Term Source REF	OBI	ERO
Study Protocol Description		
Study Protocol URI	""	""
Study Protocol Version		
Study Protocol Parameters Name	""	instrument; manufacturer
Study Protocol Parameters Name Term Accession Number	""	""
Study Protocol Parameters Name Term Source REF	""	""
Study Protocol Components Name	""	""
Study Protocol Components Type	""	""
Study Protocol Components Type Term Accession Number	""	""
Study Protocol Components Type Term Source REF	""	""
STUDY CONTACTS
Study Person Last Name	Fox Ramos	Le Pogam	Fox Alcover	Otogo Nâ€™Nang	Cauchie	Hazni	Awang	BrÃ©ard	Echavarren	FrÃ©dÃ©rich	Gaslonde	Girardot	Grougnet	Kirillova	Kritsanida	LÃ©mus	Le Ray	Lewin	Litaudon	Mambu	Michel	Miloserdov	Muratore	Richomme-Peniguel	Roussi	Evanno	Poupon	Champy	Beniddir
Study Person First Name	Alexander E.	Pierre	Charlotte	Elvis	GaÃ«la	Hazrina	Khalijah	Dimitri	Antonio M.	Michel	Thomas	Marion	RaphaÃ«l	Mariia S.	Marina	Christelle	Anne-Marie	Guy	Marc	Lengo	Sylvie	Fedor M.	Michael E.	Pascal	Fanny	Laurent	Erwan	Pierre	Mehdi A.
Study Person Mid Initials
Study Person Email	""	""	""	""	""	""	""	""	""	""	""	""	""	""	""	""	""	""	""	""	""	""	""	""	""	""	""	""	mehdi.beniddir@u-psud.fr
Study Person Phone
Study Person Fax
Study Person Address
Study Person Affiliation	EÌquipe â€œPharmacognosie-Chimie des Substances Naturellesâ€ BioCIS, Univ. Paris-Sud, CNRS, UniversiteÌ Paris-Saclay, 5 Rue J.-B. CleÌment, 92290, ChaÌ‚tenay-Malabry, France	EÌquipe â€œPharmacognosie-Chimie des Substances Naturellesâ€ BioCIS, Univ. Paris-Sud, CNRS, UniversiteÌ Paris-Saclay, 5 Rue J.-B. CleÌment, 92290, ChaÌ‚tenay-Malabry, France	EÌquipe â€œPharmacognosie-Chimie des Substances Naturellesâ€ BioCIS, Univ. Paris-Sud, CNRS, UniversiteÌ Paris-Saclay, 5 Rue J.-B. CleÌment, 92290, ChaÌ‚tenay-Malabry, France	EÌquipe â€œPharmacognosie-Chimie des Substances Naturellesâ€ BioCIS, Univ. Paris-Sud, CNRS, UniversiteÌ Paris-Saclay, 5 Rue J.-B. CleÌment, 92290, ChaÌ‚tenay-Malabry, France	EÌquipe â€œPharmacognosie-Chimie des Substances Naturellesâ€ BioCIS, Univ. Paris-Sud, CNRS, UniversiteÌ Paris-Saclay, 5 Rue J.-B. CleÌment, 92290, ChaÌ‚tenay-Malabry, France	EÌquipe â€œPharmacognosie-Chimie des Substances Naturellesâ€ BioCIS, Univ. Paris-Sud, CNRS, UniversiteÌ Paris-Saclay, 5 Rue J.-B. CleÌment, 92290, ChaÌ‚tenay-Malabry, France	Centre for Natural Products and Drug Discovery, University of Malaya, Jalan Universiti, 50603 Kuala Lumpur, Wilayah Persekutuan, Kuala Lumpur, Malaysia	EA921, SONAS, SFR QUASAV, UBL/Angers University, Campus du vÃ©gÃ©tal, 42 rue Georges Morel, 49070, BeaucouzÃ©, France	Institute of Chemical Research of Catalonia (ICIQ), Barcelona Institute of Science and Technology, Avenue PaÃ¯sos Catalans 16, 43007, Tarragona, Spain	Laboratory of Pharmacognosy, CIRM, University of LiÃ¨ge, Quartier Hopital, 15 Avenue Hippocrate, Sart Tilman, 4000, LiÃ¨ge, Belgium	Laboratoire de Pharmacognosie, UMR/CNRS 8638 COMETE, FacultÃ© de Pharmacie de Paris, UniversitÃ© Paris Descartes, Sorbonne Paris CitÃ©, 4 Avenue de lâ€™Observatoire, 75006, Paris, France	Laboratoire Ã‰cologie et Biologie des Interactions, Ã‰quipe Microbiologie de lâ€™Eau, UMR CNRS 7267, UniversitÃ© de Poitiers, 5 rue Albert Turpain, 86073, Poitiers CEDEX 09, France	Laboratoire de Pharmacognosie, UMR/CNRS 8638 COMETE, FacultÃ© de Pharmacie de Paris, UniversitÃ© Paris Descartes, Sorbonne Paris CitÃ©, 4 Avenue de lâ€™Observatoire, 75006, Paris, France	Institute of Chemical Research of Catalonia (ICIQ), Barcelona Institute of Science and Technology, Avenue PaÃ¯sos Catalans 16, 43007, Tarragona, Spain	Laboratoire de Pharmacognosie, UMR/CNRS 8638 COMETE, FacultÃ© de Pharmacie de Paris, UniversitÃ© Paris Descartes, Sorbonne Paris CitÃ©, 4 Avenue de lâ€™Observatoire, 75006, Paris, France	Laboratoire de Pharmacognosie, UMR/CNRS 8638 COMETE, FacultÃ© de Pharmacie de Paris, UniversitÃ© Paris Descartes, Sorbonne Paris CitÃ©, 4 Avenue de lâ€™Observatoire, 75006, Paris, France	EA921, SONAS, SFR QUASAV, UBL/Angers University, Campus du vÃ©gÃ©tal, 42 rue Georges Morel, 49070, BeaucouzÃ©, France	EÌquipe â€œPharmacognosie-Chimie des Substances Naturellesâ€ BioCIS, Univ. Paris-Sud, CNRS, UniversiteÌ Paris-Saclay, 5 Rue J.-B. CleÌment, 92290, ChaÌ‚tenay-Malabry, France	Institut de Chimie des Substances Naturelles, CNRS-ICSN, UPR 2301, UniversitÃ© Paris-Saclay, 1 Avenue de la Terrasse, 91198, Gif-sur-Yvette, France	DÃ©partement de Pharmacognosie, Laboratoire PEIRENE-EA 7500, FacultÃ© de Pharmacie, UniversitÃ© de Limoges, 2 rue du Dr Marcland, 87025, Limoges CEDEX, France	Laboratoire de Pharmacognosie, UMR/CNRS 8638 COMETE, FacultÃ© de Pharmacie de Paris, UniversitÃ© Paris Descartes, Sorbonne Paris CitÃ©, 4 Avenue de lâ€™Observatoire, 75006, Paris, France	Institute of Chemical Research of Catalonia (ICIQ), Barcelona Institute of Science and Technology, Avenue PaÃ¯sos Catalans 16, 43007, Tarragona, Spain	Institute of Chemical Research of Catalonia (ICIQ), Barcelona Institute of Science and Technology, Avenue PaÃ¯sos Catalans 16, 43007, Tarragona, Spain	EA921, SONAS, SFR QUASAV, UBL/Angers University, Campus du vÃ©gÃ©tal, 42 rue Georges Morel, 49070, BeaucouzÃ©, France	Institut de Chimie des Substances Naturelles, CNRS-ICSN, UPR 2301, UniversitÃ© Paris-Saclay, 1 Avenue de la Terrasse, 91198, Gif-sur-Yvette, France	EÌquipe â€œPharmacognosie-Chimie des Substances Naturellesâ€ BioCIS, Univ. Paris-Sud, CNRS, UniversiteÌ Paris-Saclay, 5 Rue J.-B. CleÌment, 92290, ChaÌ‚tenay-Malabry, France	EÌquipe â€œPharmacognosie-Chimie des Substances Naturellesâ€ BioCIS, Univ. Paris-Sud, CNRS, UniversiteÌ Paris-Saclay, 5 Rue J.-B. CleÌment, 92290, ChaÌ‚tenay-Malabry, France	EÌquipe â€œPharmacognosie-Chimie des Substances Naturellesâ€ BioCIS, Univ. Paris-Sud, CNRS, UniversiteÌ Paris-Saclay, 5 Rue J.-B. CleÌment, 92290, ChaÌ‚tenay-Malabry, France	EÌquipe â€œPharmacognosie-Chimie des Substances Naturellesâ€ BioCIS, Univ. Paris-Sud, CNRS, UniversiteÌ Paris-Saclay, 5 Rue J.-B. CleÌment, 92290, ChaÌ‚tenay-Malabry, France
Study Person Roles
Study Person Roles Term Accession Number
Study Person Roles Term Source REF
Comment[Study Person ORCID]	0000-0002-6627-0025	""	0000-0003-4934-2688	0000-0001-5904-7645	0000-0002-0170-3854	""	""	""	""	""	""	""	""	""	0000-0002-4111-1060	""	""	""	""	0000-0002-6700-2647	""	""	""	""	""	""	""	""	0000-0003-2153-4290
Comment[Funder]
Comment[FundRef ID]
Comment[Funder Term Source REF]
Comment[Grant Identifier]
